# Supplementary material for: Optimization of Copper Stain Removal from Marble through the Formation of Cu(II) Complexes in Agar Gels
Source: Gels. 2021 Aug 6;7(3):111. doi: 10.3390/gels7030111 (PMC8395995; doi:10.3390/gels7030111)
Supplement: Supplementary file 1 [file gels-07-00111-s001.zip]

Archive with 1 entries (1 files):
- gels-1258253-supplementary.pdf
